# Supplementary material for: The Bioactive Potential of Fruit Juice of Black Chokeberry (Aronia melanocarpa) Produced in Edirne Province‐Türkiye: Phenolic Profile, Elemental Composition, and In Vitro Antioxidant and Antibacterial Activities
Source: Food Sci Nutr. 2025 Aug 26;13(9):e70784. doi: 10.1002/fsn3.70784 (PMC12378700; doi:10.1002/fsn3.70784)
Supplement: Supplementary file 1 — Data S1: fsn370784‐sup‐0001‐supinfo.xlsx. [file FSN3-13-e70784-s001.xlsx]

## Sheet: Options
	Template Version	B.06.00 A4
	Schema	batch.results.xsd (1/2013)
	Parameter	Type	Value	Comment
	Use Options	Boolean	FALSE
	Include Header	Boolean	TRUE
	Include Footer	Boolean	TRUE
	Landscape	Boolean	FALSE
	Fit to	Integer	1	Page(s) wide
		Integer	0	Page(s) tall
	Hide ID Columns	Boolean	TRUE
	Add Smart Page Breaks and Table Headers	Boolean	TRUE
	Adjust columns to fit data	Boolean	FALSE	Use inserting and merging cells to allow adjusting table column widths
	Protect Results	Boolean	FALSE	not an imported option
	Use Password	Boolean	FALSE	not an imported option

## Sheet: GokhanAcik_d
Batch Data Path	D:\MassHunter\Data\2024\11. KASIM\06.11.2024 fenolik\QuantResults\batch-mehmetali-gokhan-temine.batch.bin
Analysis Time	2024-11-12 11:29:00	Analyst Name	DESKTOP-PFNK3KM\DELL
Report Time	2024-11-12 11:32:00	Reporter Name	DESKTOP-PFNK3KM\DELL
Last Calib Update	2024-11-12 11:29:00	Batch State	Processed
Quant Batch Version	1900-01-10	Quant Report Version	10.0
2024-11-12T11:29:21.7469406+03:00	2024-11-12T11:32:35.2209799+03:00	2024-11-12T11:29:21.204127+03:00
Analysis Info
Acq Time	2024-11-08 17:57	Data File	GokhanAcik.d
Sample Type	Sample	Sample Name	GokhanAcik
Dilution	10	Acq Method	fenolik mix(DMRM)_2025.m
Position	Vial 51	Sample Info
Inj Vol	5	Comment
Sample Chromatogram
Quantitation Results
Compound	RT	Response	Final Conc	Units
Gallic Acid	1.76058	82.4853	2.38258	ng/ml
Protocatechuic Acid	1.8218	2687.6	208.932	ng/ml
2,5-Dihydroxybenzoic Acid	1.82458	0		ng/ml
Caffeic Acid	3.63165	193.163	6.27332	ng/ml
Syringic Acid	2.7876	0		ng/ml
Chlorogenic Acid	3.72033	445115		ng/ml
Salicylic Acid	3.74252	0		ng/ml
Gallocatechin+Epigallocatechin	3.82265	0		ng/ml
Rosmarinic acid	3.81283	3270.91	333.965	ng/ml
Catechin+Epicatechin	3.89073	7932.46	451.236	ng/ml
p-Coumaric Acid	3.9368	0		ng/ml
Epigallocatechin gallate	3.83722	0		ng/ml
Gibberellic Acid	3.95685	0		ng/ml
Verbascoside	3.90385	0		ng/ml
Rutin	3.93793	18536.5	1445.73	ng/ml
Catechin gallate+Epicatechin gallate	3.9475	0		ng/ml
trans-Ferrulic Acid	3.9363	0		ng/ml
Sinapic Acid	4.02847	0		ng/ml
Naringin	4.00602	0		ng/ml
Hesperidin	3.96325	6259.25	593.076	ng/ml
Indole-3-acetic Acid	4.10617	0		ng/ml
2-Hydroxytranscinnamic Acid	4.13222	0		ng/ml
Ethyl Gallate	4.03763	259.974	2.51543	ng/ml
Phlorizin	4.07472	2104.05	117.118	ng/ml
Oleuropein	4.0572	0		ng/ml
Theaflavin-3-gallate	3.70917	0		ng/ml
Myricetin	4.11845	0		ng/ml
Compound	RT	Response	Final Conc	Units
Resveratrol	4.41835	0		ng/ml
Aloin A	4.20212	0		ng/ml
Propyl Gallate	4.33403	0		ng/ml
Quercetin	4.22935	939.826	6.15797	ng/ml
Abscisic Acid	4.2823	973.691	227.6	ng/ml
Lutolein	4.27218	1553.35	8.76484	ng/ml
Naringenin	4.28127	0		ng/ml
Kaempferol	4.27228	0		ng/ml
Isorhamnetin	4.29665	0		ng/ml
Jasmonic Acid	4.41915	0		ng/ml
Apigenin	4.40062	0		ng/ml
Genistein	4.39182	0		ng/ml
Jaceosidin	4.4063	598.688	9.57046	ng/ml
CAPE	4.35722	0		ng/ml
Galangin	4.57758	0		ng/ml
Chrysin	4.65527	0		ng/ml
Compound Graphics
Target Compound	Gallic Acid
Target Compound	Protocatechuic Acid
Target Compound	2,5-Dihydroxybenzoic Acid
Target Compound	Caffeic Acid
Target Compound	Syringic Acid
Target Compound	Chlorogenic Acid
Target Compound	Salicylic Acid
Target Compound	Gallocatechin+Epigallocatechin
Target Compound	Rosmarinic acid
Target Compound	Catechin+Epicatechin
Target Compound	p-Coumaric Acid
Target Compound	Epigallocatechin gallate
Target Compound	Gibberellic Acid
Target Compound	Verbascoside
Target Compound	Rutin
Target Compound	Catechin gallate+Epicatechin gallate
Target Compound	trans-Ferrulic Acid
Target Compound	Sinapic Acid
Target Compound	Naringin
Target Compound	Hesperidin
Target Compound	Indole-3-acetic Acid
Target Compound	2-Hydroxytranscinnamic Acid
Target Compound	Ethyl Gallate
Target Compound	Phlorizin
Target Compound	Oleuropein
Target Compound	Theaflavin-3-gallate
Target Compound	Myricetin
Target Compound	Resveratrol
Target Compound	Aloin A
Target Compound	Propyl Gallate
Target Compound	Quercetin
Target Compound	Abscisic Acid
Target Compound	Lutolein
Target Compound	Naringenin
Target Compound	Kaempferol
Target Compound	Isorhamnetin
Target Compound	Jasmonic Acid
Target Compound	Apigenin
Target Compound	Genistein
Target Compound	Jaceosidin
Target Compound	CAPE
Target Compound	Pinocembrin
Target Compound	Galangin
Target Compound	Chrysin

## Sheet: GokhanAcik-HYD_d
Batch Data Path	D:\MassHunter\Data\2024\11. KASIM\06.11.2024 fenolik\QuantResults\batch-mehmetali-gokhan-temine.batch.bin
Analysis Time	2024-11-12 11:29:00	Analyst Name	DESKTOP-PFNK3KM\DELL
Report Time	2024-11-12 11:32:00	Reporter Name	DESKTOP-PFNK3KM\DELL
Last Calib Update	2024-11-12 11:29:00	Batch State	Processed
Quant Batch Version	1900-01-10	Quant Report Version	10.0
2024-11-12T11:29:21.7469406+03:00	2024-11-12T11:32:35.2209799+03:00	2024-11-12T11:29:21.204127+03:00
Analysis Info
Acq Time	2024-11-09 00:55	Data File	GokhanAcik-HYD.d
Sample Type	Sample	Sample Name	GokhanAcik-HYD
Dilution	10	Acq Method	fenolik mix(DMRM)_2025.m
Position	Vial 52	Sample Info
Inj Vol	5	Comment
Sample Chromatogram
Quantitation Results
Compound	RT	Response	Final Conc	Units
Gallic Acid	1.73555	20368.9	588.353	ng/ml
Protocatechuic Acid	1.85518	100981	7850.15	ng/ml
2,5-Dihydroxybenzoic Acid	2.10002	4516.21	846.179	ng/ml
Caffeic Acid	3.64852	286382	9300.75	ng/ml
Syringic Acid	3.70723	0		ng/ml
Chlorogenic Acid	3.70347	124144		ng/ml
Salicylic Acid	3.73408	0		ng/ml
Gallocatechin+Epigallocatechin	3.82265	0		ng/ml
Rosmarinic acid	3.82127	4709.44	500.352	ng/ml
Catechin+Epicatechin	3.86542	0		ng/ml
p-Coumaric Acid	3.98763	4513.33	937.034	ng/ml
Epigallocatechin gallate	3.83722	0		ng/ml
Gibberellic Acid	4.11778	0		ng/ml
Verbascoside	3.95468	0		ng/ml
Rutin	3.94642	0		ng/ml
Catechin gallate+Epicatechin gallate	4.02377	0		ng/ml
trans-Ferrulic Acid	4.03803	540.107	414.407	ng/ml
Sinapic Acid	4.0454	0		ng/ml
Naringin	4.023	0		ng/ml
Hesperidin	3.9209	0		ng/ml
Indole-3-acetic Acid	4.2251	0		ng/ml
2-Hydroxytranscinnamic Acid	3.97937	0		ng/ml
Ethyl Gallate	3.96977	0		ng/ml
Phlorizin	4.07472	0		ng/ml
Oleuropein	4.03178	0		ng/ml
Theaflavin-3-gallate	4.07318	0		ng/ml
Myricetin	4.10998	0		ng/ml
Compound	RT	Response	Final Conc	Units
Resveratrol	4.03673	0		ng/ml
Aloin A	4.16808	0		ng/ml
Propyl Gallate	4.15607	0		ng/ml
Quercetin	4.23765	23298.4	378.347	ng/ml
Abscisic Acid	4.2823	440.005	102.851	ng/ml
Lutolein	4.27217	7930.39	60.8486	ng/ml
Naringenin	4.3151	312.374	8.26356	ng/ml
Kaempferol	4.44958	0		ng/ml
Isorhamnetin	4.34753	2290.73	34.2531	ng/ml
Jasmonic Acid	4.1818	0		ng/ml
Apigenin	4.37523	0		ng/ml
Genistein	4.40873	0		ng/ml
Jaceosidin	4.39783	1719.99	27.4953	ng/ml
CAPE	4.52617	0		ng/ml
Pinocembrin	4.57897	0		ng/ml
Galangin	4.493	0		ng/ml
Chrysin	4.64687	0		ng/ml
Compound Graphics
Target Compound	Gallic Acid
Target Compound	Protocatechuic Acid
Target Compound	2,5-Dihydroxybenzoic Acid
Target Compound	Caffeic Acid
Target Compound	Syringic Acid
Target Compound	Chlorogenic Acid
Target Compound	Salicylic Acid
Target Compound	Gallocatechin+Epigallocatechin
Target Compound	Rosmarinic acid
Target Compound	Catechin+Epicatechin
Target Compound	p-Coumaric Acid
Target Compound	Epigallocatechin gallate
Target Compound	Gibberellic Acid
Target Compound	Verbascoside
Target Compound	Rutin
Target Compound	Catechin gallate+Epicatechin gallate
Target Compound	trans-Ferrulic Acid
Target Compound	Sinapic Acid
Target Compound	Naringin
Target Compound	Hesperidin
Target Compound	Indole-3-acetic Acid
Target Compound	2-Hydroxytranscinnamic Acid
Target Compound	Ethyl Gallate
Target Compound	Phlorizin
Target Compound	Oleuropein
Target Compound	Theaflavin-3-gallate
Target Compound	Myricetin
Target Compound	Resveratrol
Target Compound	Aloin A
Target Compound	Propyl Gallate
Target Compound	Quercetin
Target Compound	Abscisic Acid
Target Compound	Lutolein
Target Compound	Naringenin
Target Compound	Kaempferol
Target Compound	Isorhamnetin
Target Compound	Jasmonic Acid
Target Compound	Apigenin
Target Compound	Genistein
Target Compound	Jaceosidin
Target Compound	CAPE
Target Compound	Pinocembrin
Target Compound	Galangin
Target Compound	Chrysin

## Sheet: Design-Sample
CMD:Repeat	SampleID
CMD:SheetBreak	Data File
Batch Data Path	D:\MassHunter\Data\2024\11. KASIM\06.11.2024 fenolik\QuantResults\batch-mehmetali-gokhan-temine.batch.bin
Analysis Time	2024-11-12 11:29	Analyst Name	DESKTOP-PFNK3KM\DELL
Report Time	2024-11-12 11:32	Reporter Name	DESKTOP-PFNK3KM\DELL
Last Calib Update	2024-11-12 11:29	Batch State	Processed
Quant Batch Version	10.0	Quant Report Version	10.0
2024-11-12T11:29:21.7469406+03:00	2024-11-12T11:32:35.2209799+03:00	2024-11-12T11:29:21.204127+03:00
Analysis Info
SampleID	Acq Time	Data File	Sample Type	Sample Name	Dilution	Acq Method	Position	Sample Info	Inj Vol	Comment	SamplePosition	TrayName	Vial	AcqDateTime
8	2024-11-08 17:57	GokhanAcik.d	Sample	GokhanAcik	10	fenolik mix(DMRM)_2025.m	Vial 51		5		Vial 51			2024-11-08T17:57:12.3575527+03:00
14	2024-11-09 00:55	GokhanAcik-HYD.d	Sample	GokhanAcik-HYD	10	fenolik mix(DMRM)_2025.m	Vial 52		5		Vial 52			2024-11-09T00:55:13.2498202+03:00
Sample Chromatogram
SampleID	GraphicSampleChromatogram
8	SampleChromatogram/SampleChromatogram.0.8.emf
14	SampleChromatogram/SampleChromatogram.0.14.emf
Quantitation Results
SampleID	CompoundID	ISTDCompoundID	PeakID	CompoundType	Compound	RT	Response	Final Conc	Units	RetentionTime
8	18		0	Target	Gallic Acid	1.76058	82.4853	2.38258	ng/ml	1.68547
8	18		1	Target	Gallic Acid	1.3683	15.8546		ng/ml	1.68547
8	18		2	Target	Gallic Acid	0.792433	4.2414		ng/ml	1.68547
8	37		0	Target	Protocatechuic Acid	1.8218	2687.6	208.932	ng/ml	1.76337
8	0		0	Target	2,5-Dihydroxybenzoic Acid	1.82458	0		ng/ml	2.12505
8	5		0	Target	Caffeic Acid	3.63165	193.163	6.27332	ng/ml	2.87388
8	5		1	Target	Caffeic Acid	3.09093	23.2867		ng/ml	2.87388
8	5		2	Target	Caffeic Acid	2.63058	9.70398		ng/ml	2.87388
8	5		3	Target	Caffeic Acid	3.15997	82.5806		ng/ml	2.87388
8	5		4	Target	Caffeic Acid	2.38833	10.6781		ng/ml	2.87388
8	5		5	Target	Caffeic Acid	3.46285	55.5817		ng/ml	2.87388
8	44		0	Target	Syringic Acid	2.7876	0		ng/ml	2.97962
8	9		0	Target	Chlorogenic Acid	3.72033	445115		ng/ml	3.67813
8	9		1	Target	Chlorogenic Acid	3.49275	235493		ng/ml	3.67813
8	42		0	Target	Salicylic Acid	3.74252	0		ng/ml	3.70877
8	42		1	Target	Salicylic Acid	3.60742	34.0703		ng/ml	3.70877
8	42		2	Target	Salicylic Acid	3.96263	18.6848		ng/ml	3.70877
8	42		3	Target	Salicylic Acid	3.41362	22.5405		ng/ml	3.70877
8	42		4	Target	Salicylic Acid	4.01347	81.4029		ng/ml	3.70877
8	42		5	Target	Salicylic Acid	4.08982	10.1866		ng/ml	3.70877
8	42		6	Target	Salicylic Acid	3.2034	5.66954		ng/ml	3.70877
8	19		0	Target	Gallocatechin+Epigallocatechin	3.82265	0		ng/ml	3.73862
8	40		0	Target	Rosmarinic acid	3.81283	3270.91	333.965	ng/ml	3.78748
8	40		1	Target	Rosmarinic acid	3.56848	292.923		ng/ml	3.78748
8	8		0	Target	Catechin+Epicatechin	3.89073	7932.46	451.236	ng/ml	3.84855
8	33		0	Target	p-Coumaric Acid	3.9368	0		ng/ml	3.8605
8	33		1	Target	p-Coumaric Acid	3.742	14.9122		ng/ml	3.8605
8	33		2	Target	p-Coumaric Acid	4.03007	4.31335		ng/ml	3.8605
8	33		3	Target	p-Coumaric Acid	3.6152	10.5074		ng/ml	3.8605
8	33		4	Target	p-Coumaric Acid	3.53075	3.80246		ng/ml	3.8605
8	33		5	Target	p-Coumaric Acid	4.2253	28.22		ng/ml	3.8605
8	33		6	Target	p-Coumaric Acid	4.3694	11.9912		ng/ml	3.8605
8	13		0	Target	Epigallocatechin gallate	3.83722	0		ng/ml	3.86252
8	13		1	Target	Epigallocatechin gallate	3.98112	3.02135		ng/ml	3.86252
8	13		2	Target	Epigallocatechin gallate	4.31192	12.3005		ng/ml	3.86252
8	21		0	Target	Gibberellic Acid	3.95685	0		ng/ml	3.86372
8	21		1	Target	Gibberellic Acid	3.80473	13.65		ng/ml	3.86372
8	21		2	Target	Gibberellic Acid	3.62807	5.2043		ng/ml	3.86372
8	48		0	Target	Verbascoside	3.90385	0		ng/ml	3.90383
8	48		1	Target	Verbascoside	4.15808	10.4968		ng/ml	3.90383
8	48		2	Target	Verbascoside	3.57457	13.9588		ng/ml	3.90383
8	41		0	Target	Rutin	3.93793	18536.5	1445.73	ng/ml	3.92098
8	7		0	Target	Catechin gallate+Epicatechin gallate	3.9475	0		ng/ml	3.93902
8	7		1	Target	Catechin gallate+Epicatechin gallate	4.0661	15.8351		ng/ml	3.93902
8	47		0	Target	trans-Ferrulic Acid	3.9363	0		ng/ml	3.9617
8	47		1	Target	trans-Ferrulic Acid	4.22482	78.2589		ng/ml	3.9617
8	47		2	Target	trans-Ferrulic Acid	3.55532	18.9174		ng/ml	3.9617
8	43		0	Target	Sinapic Acid	4.02847	0		ng/ml	3.97752
8	43		1	Target	Sinapic Acid	3.91822	7.46979		ng/ml	3.97752
8	31		0	Target	Naringin	4.00602	0		ng/ml	3.98907
8	31		1	Target	Naringin	4.09925	2.49343		ng/ml	3.98907
8	31		2	Target	Naringin	4.20103	10.6439		ng/ml	3.98907
8	31		3	Target	Naringin	4.25202	7.68362		ng/ml	3.98907
8	31		4	Target	Naringin	3.62577	1.88901		ng/ml	3.98907
8	31		5	Target	Naringin	4.42148	8.51002		ng/ml	3.98907
8	22		0	Target	Hesperidin	3.96325	6259.25	593.076	ng/ml	4.0056
8	23		0	Target	Indole-3-acetic Acid	4.10617	0		ng/ml	4.02132
8	23		1	Target	Indole-3-acetic Acid	4.37767	8.05787		ng/ml	4.02132
8	23		2	Target	Indole-3-acetic Acid	3.61487	5.72996		ng/ml	4.02132
8	1		0	Target	2-Hydroxytranscinnamic Acid	4.13222	0		ng/ml	4.03007
8	1		1	Target	2-Hydroxytranscinnamic Acid	3.92007	2.43071		ng/ml	4.03007
8	1		2	Target	2-Hydroxytranscinnamic Acid	4.20853	4.15517		ng/ml	4.03007
8	1		3	Target	2-Hydroxytranscinnamic Acid	3.80148	31.3957		ng/ml	4.03007
8	1		4	Target	2-Hydroxytranscinnamic Acid	4.30182	30.0245		ng/ml	4.03007
8	1		5	Target	2-Hydroxytranscinnamic Acid	3.59868	37.7615		ng/ml	4.03007
8	15		0	Target	Ethyl Gallate	4.03763	259.974	2.51543	ng/ml	4.0461
8	15		1	Target	Ethyl Gallate	4.428	10.1323		ng/ml	4.0461
8	34		0	Target	Phlorizin	4.07472	2104.05	117.118	ng/ml	4.06625
8	32		0	Target	Oleuropein	4.0572	0		ng/ml	4.0826
8	46		0	Target	Theaflavin-3-gallate	3.70917	0		ng/ml	4.09857
8	29		0	Target	Myricetin	4.11845	0		ng/ml	4.10145
8	29		1	Target	Myricetin	3.86447	7.99625		ng/ml	4.10145
8	29		2	Target	Myricetin	4.40665	4.07608		ng/ml	4.10145
8	39		0	Target	Resveratrol	4.41835	0		ng/ml	4.14722
8	39		1	Target	Resveratrol	4.51157	2.89737		ng/ml	4.14722
8	39		2	Target	Resveratrol	4.73092	12.4171		ng/ml	4.14722
8	3		0	Target	Aloin A	4.20212	0		ng/ml	4.15115
8	3		1	Target	Aloin A	4.2701	11.6802		ng/ml	4.15115
8	3		2	Target	Aloin A	3.97328	227.179		ng/ml	4.15115
8	3		3	Target	Aloin A	4.48958	59.5863		ng/ml	4.15115
8	3		4	Target	Aloin A	3.75348	13.0804		ng/ml	4.15115
8	36		0	Target	Propyl Gallate	4.33403	0		ng/ml	4.17298
8	36		1	Target	Propyl Gallate	4.02008	6.12497		ng/ml	4.17298
8	36		2	Target	Propyl Gallate	4.44423	5.51141		ng/ml	4.17298
8	38		0	Target	Quercetin	4.22935	939.826	6.15797	ng/ml	4.22085
8	2		0	Target	Abscisic Acid	4.2823	973.691	227.6	ng/ml	4.2484
8	28		0	Target	Lutolein	4.27218	1553.35	8.76484	ng/ml	4.25522
8	30		0	Target	Naringenin	4.28127	0		ng/ml	4.30663
8	30		1	Target	Naringenin	4.366	16.6578		ng/ml	4.30663
8	30		2	Target	Naringenin	4.078	106.927		ng/ml	4.30663
8	30		3	Target	Naringenin	3.98485	18.8111		ng/ml	4.30663
8	27		0	Target	Kaempferol	4.27228	0		ng/ml	4.33148
8	27		1	Target	Kaempferol	4.42428	8.96069		ng/ml	4.33148
8	24		0	Target	Isorhamnetin	4.29665	0		ng/ml	4.34753
8	24		1	Target	Isorhamnetin	4.66613	44.8464		ng/ml	4.34753
8	26		0	Target	Jasmonic Acid	4.41915	0		ng/ml	4.35993
8	26		1	Target	Jasmonic Acid	4.292	13.3078		ng/ml	4.35993
8	26		2	Target	Jasmonic Acid	4.06298	10.5198		ng/ml	4.35993
8	26		3	Target	Jasmonic Acid	4.65653	1.78764		ng/ml	4.35993
8	4		0	Target	Apigenin	4.40062	0		ng/ml	4.37523
8	4		1	Target	Apigenin	4.11268	11.7719		ng/ml	4.37523
8	4		2	Target	Apigenin	3.96853	5.05058		ng/ml	4.37523
8	20		0	Target	Genistein	4.39182	0		ng/ml	4.38333
8	20		1	Target	Genistein	3.78218	5.4273		ng/ml	4.38333
8	25		0	Target	Jaceosidin	4.4063	598.688	9.57046	ng/ml	4.39783
8	25		1	Target	Jaceosidin	4.01657	33.8569		ng/ml	4.39783
8	6		0	Target	CAPE	4.35722	0		ng/ml	4.53457
8	35			Target	Pinocembrin				ng/ml	4.55357
8	17		0	Target	Galangin	4.57758	0		ng/ml	4.57757
8	17		1	Target	Galangin	4.64457	3.68108		ng/ml	4.57757
8	17		2	Target	Galangin	4.34942	7.51617		ng/ml	4.57757
8	10		0	Target	Chrysin	4.65527	0		ng/ml	4.63007
8	10		1	Target	Chrysin	4.29965	4.13244		ng/ml	4.63007
14	18		0	Target	Gallic Acid	1.73555	20368.9	588.353	ng/ml	1.68547
14	37		0	Target	Protocatechuic Acid	1.85518	100981	7850.15	ng/ml	1.76337
14	37		1	Target	Protocatechuic Acid	2.10557	6661.41		ng/ml	1.76337
14	0		0	Target	2,5-Dihydroxybenzoic Acid	2.10002	4516.21	846.179	ng/ml	2.12505
14	0		1	Target	2,5-Dihydroxybenzoic Acid	1.85797	11675.9		ng/ml	2.12505
14	5		0	Target	Caffeic Acid	3.64852	286382	9300.75	ng/ml	2.87388
14	44		0	Target	Syringic Acid	3.70723	0		ng/ml	2.97962
14	44		1	Target	Syringic Acid	3.96987	22.7602		ng/ml	2.97962
14	9		0	Target	Chlorogenic Acid	3.70347	124144		ng/ml	3.67813
14	9		1	Target	Chlorogenic Acid	3.50115	106439		ng/ml	3.67813
14	42		0	Target	Salicylic Acid	3.73408	0		ng/ml	3.70877
14	42		1	Target	Salicylic Acid	3.93722	695.585		ng/ml	3.70877
14	19		0	Target	Gallocatechin+Epigallocatechin	3.82265	0		ng/ml	3.73862
14	19		1	Target	Gallocatechin+Epigallocatechin	3.93257	559.992		ng/ml	3.73862
14	19		2	Target	Gallocatechin+Epigallocatechin	4.02573	210.195		ng/ml	3.73862
14	19		3	Target	Gallocatechin+Epigallocatechin	4.11883	60.2113		ng/ml	3.73862
14	40		0	Target	Rosmarinic acid	3.82127	4709.44	500.352	ng/ml	3.78748
14	8		0	Target	Catechin+Epicatechin	3.86542	0		ng/ml	3.84855
14	8		1	Target	Catechin+Epicatechin	4.00933	1444.23		ng/ml	3.84855
14	8		2	Target	Catechin+Epicatechin	4.30547	393.861		ng/ml	3.84855
14	33		0	Target	p-Coumaric Acid	3.98763	4513.33	937.034	ng/ml	3.8605
14	13		0	Target	Epigallocatechin gallate	3.83722	0		ng/ml	3.86252
14	13		1	Target	Epigallocatechin gallate	4.03198	11.9571		ng/ml	3.86252
14	13		2	Target	Epigallocatechin gallate	3.60937	4.87124		ng/ml	3.86252
14	13		3	Target	Epigallocatechin gallate	4.16752	10.0138		ng/ml	3.86252
14	13		4	Target	Epigallocatechin gallate	4.30345	10.4335		ng/ml	3.86252
14	21		0	Target	Gibberellic Acid	4.11778	0		ng/ml	3.86372
14	21		1	Target	Gibberellic Acid	3.93143	5.56597		ng/ml	3.86372
14	21		2	Target	Gibberellic Acid	3.99922	21.1929		ng/ml	3.86372
14	21		3	Target	Gibberellic Acid	3.61107	2.53984		ng/ml	3.86372
14	21		4	Target	Gibberellic Acid	4.27042	10.8344		ng/ml	3.86372
14	21		5	Target	Gibberellic Acid	4.62335	1.58486		ng/ml	3.86372
14	48		0	Target	Verbascoside	3.95468	0		ng/ml	3.90383
14	48		1	Target	Verbascoside	3.74317	21.7913		ng/ml	3.90383
14	48		2	Target	Verbascoside	4.07337	25.8347		ng/ml	3.90383
14	48		3	Target	Verbascoside	4.35323	11.2073		ng/ml	3.90383
14	48		4	Target	Verbascoside	3.41468	8.28274		ng/ml	3.90383
14	41		0	Target	Rutin	3.94642	0		ng/ml	3.92098
14	41		1	Target	Rutin	3.99723	72.2906		ng/ml	3.92098
14	41		2	Target	Rutin	3.79407	7.3299		ng/ml	3.92098
14	41		3	Target	Rutin	4.12442	5.85692		ng/ml	3.92098
14	41		4	Target	Rutin	4.31953	25.8004		ng/ml	3.92098
14	7		0	Target	Catechin gallate+Epicatechin gallate	4.02377	0		ng/ml	3.93902
14	7		1	Target	Catechin gallate+Epicatechin gallate	4.17632	25.1619		ng/ml	3.93902
14	47		0	Target	trans-Ferrulic Acid	4.03803	540.107	414.407	ng/ml	3.9617
14	47		1	Target	trans-Ferrulic Acid	4.21633	5287.85		ng/ml	3.9617
14	43		0	Target	Sinapic Acid	4.0454	0		ng/ml	3.97752
14	43		1	Target	Sinapic Acid	4.29148	24.7183		ng/ml	3.97752
14	31		0	Target	Naringin	4.023	0		ng/ml	3.98907
14	31		1	Target	Naringin	3.88742	10.8068		ng/ml	3.98907
14	31		2	Target	Naringin	3.83665	17.784		ng/ml	3.98907
14	31		3	Target	Naringin	3.65105	4.43988		ng/ml	3.98907
14	31		4	Target	Naringin	4.36225	4.70659		ng/ml	3.98907
14	31		5	Target	Naringin	4.4635	2.09447		ng/ml	3.98907
14	22		0	Target	Hesperidin	3.9209	0		ng/ml	4.0056
14	22		1	Target	Hesperidin	4.31097	35.8623		ng/ml	4.0056
14	23		0	Target	Indole-3-acetic Acid	4.2251	0		ng/ml	4.02132
14	23		1	Target	Indole-3-acetic Acid	4.3014	5.39483		ng/ml	4.02132
14	23		2	Target	Indole-3-acetic Acid	3.708	13.7476		ng/ml	4.02132
14	23		3	Target	Indole-3-acetic Acid	4.36918	9.54747		ng/ml	4.02132
14	23		4	Target	Indole-3-acetic Acid	4.45368	12.3178		ng/ml	4.02132
14	23		5	Target	Indole-3-acetic Acid	4.53857	6.79646		ng/ml	4.02132
14	1		0	Target	2-Hydroxytranscinnamic Acid	3.97937	0		ng/ml	4.03007
14	15		0	Target	Ethyl Gallate	3.96977	0		ng/ml	4.0461
14	15		1	Target	Ethyl Gallate	3.81712	21.2916		ng/ml	4.0461
14	15		2	Target	Ethyl Gallate	4.52998	1.20278		ng/ml	4.0461
14	34		0	Target	Phlorizin	4.07472	0		ng/ml	4.06625
14	34		1	Target	Phlorizin	3.99002	4.16592		ng/ml	4.06625
14	34		2	Target	Phlorizin	3.77858	9.60448		ng/ml	4.06625
14	34		3	Target	Phlorizin	4.40548	17.8415		ng/ml	4.06625
14	34		4	Target	Phlorizin	3.70282	10.8901		ng/ml	4.06625
14	32		0	Target	Oleuropein	4.03178	0		ng/ml	4.0826
14	32		1	Target	Oleuropein	4.13345	1.4335		ng/ml	4.0826
14	32		2	Target	Oleuropein	3.97245	28.1142		ng/ml	4.0826
14	32		3	Target	Oleuropein	4.29468	17.8507		ng/ml	4.0826
14	32		4	Target	Oleuropein	3.86232	12.6117		ng/ml	4.0826
14	32		5	Target	Oleuropein	3.8032	9.45438		ng/ml	4.0826
14	32		6	Target	Oleuropein	3.70202	6.43965		ng/ml	4.0826
14	46		0	Target	Theaflavin-3-gallate	4.07318	0		ng/ml	4.09857
14	46		1	Target	Theaflavin-3-gallate	4.23435	9.8891		ng/ml	4.09857
14	46		2	Target	Theaflavin-3-gallate	4.2767	13.5858		ng/ml	4.09857
14	46		3	Target	Theaflavin-3-gallate	3.7176	9.15088		ng/ml	4.09857
14	46		4	Target	Theaflavin-3-gallate	3.62478	7.22412		ng/ml	4.09857
14	29		0	Target	Myricetin	4.10998	0		ng/ml	4.10145
14	29		1	Target	Myricetin	4.32187	57.7347		ng/ml	4.10145
14	39		0	Target	Resveratrol	4.03673	0		ng/ml	4.14722
14	39		1	Target	Resveratrol	4.30822	24.5825		ng/ml	4.14722
14	39		2	Target	Resveratrol	4.41833	20.3382		ng/ml	4.14722
14	39		3	Target	Resveratrol	4.57123	14.4648		ng/ml	4.14722
14	39		4	Target	Resveratrol	4.62198	8.84895		ng/ml	4.14722
14	3		0	Target	Aloin A	4.16808	0		ng/ml	4.15115
14	3		1	Target	Aloin A	4.25315	19.1655		ng/ml	4.15115
14	3		2	Target	Aloin A	3.90552	16.8727		ng/ml	4.15115
14	3		3	Target	Aloin A	4.48957	91.1182		ng/ml	4.15115
14	36		0	Target	Propyl Gallate	4.15607	0		ng/ml	4.17298
14	36		1	Target	Propyl Gallate	4.08808	19.5885		ng/ml	4.17298
14	36		2	Target	Propyl Gallate	3.90148	5.75966		ng/ml	4.17298
14	36		3	Target	Propyl Gallate	3.8421	10.363		ng/ml	4.17298
14	36		4	Target	Propyl Gallate	4.73138	2.0213		ng/ml	4.17298
14	38		0	Target	Quercetin	4.23765	23298.4	378.347	ng/ml	4.22085
14	2		0	Target	Abscisic Acid	4.2823	440.005	102.851	ng/ml	4.2484
14	2		1	Target	Abscisic Acid	4.17213	44.3977		ng/ml	4.2484
14	28		0	Target	Lutolein	4.27217	7930.39	60.8486	ng/ml	4.25522
14	30		0	Target	Naringenin	4.3151	312.374	8.26356	ng/ml	4.30663
14	27		0	Target	Kaempferol	4.44958	0		ng/ml	4.33148
14	27		1	Target	Kaempferol	4.11143	1377		ng/ml	4.33148
14	27		2	Target	Kaempferol	4.8609	105.886		ng/ml	4.33148
14	24		0	Target	Isorhamnetin	4.34753	2290.73	34.2531	ng/ml	4.34753
14	24		1	Target	Isorhamnetin	4.25428	298.808		ng/ml	4.34753
14	24		2	Target	Isorhamnetin	4.05923	323.363		ng/ml	4.34753
14	26		0	Target	Jasmonic Acid	4.1818	0		ng/ml	4.35993
14	26		1	Target	Jasmonic Acid	3.91873	5.40843		ng/ml	4.35993
14	4		0	Target	Apigenin	4.37523	0		ng/ml	4.37523
14	4		1	Target	Apigenin	4.14655	27.1739		ng/ml	4.37523
14	20		0	Target	Genistein	4.40873	0		ng/ml	4.38333
14	25		0	Target	Jaceosidin	4.39783	1719.99	27.4953	ng/ml	4.39783
14	25		1	Target	Jaceosidin	4.16895	474.151		ng/ml	4.39783
14	6		0	Target	CAPE	4.52617	0		ng/ml	4.53457
14	6		1	Target	CAPE	4.61862	1.36949		ng/ml	4.53457
14	6		2	Target	CAPE	4.41627	20.9874		ng/ml	4.53457
14	6		3	Target	CAPE	4.71867	2.78935		ng/ml	4.53457
14	6		4	Target	CAPE	4.22177	6.5647		ng/ml	4.53457
14	6		5	Target	CAPE	4.16242	2.74647		ng/ml	4.53457
14	35		0	Target	Pinocembrin	4.57897	0		ng/ml	4.55357
14	35		1	Target	Pinocembrin	4.41788	5.89215		ng/ml	4.55357
14	35		2	Target	Pinocembrin	4.32472	5.1443		ng/ml	4.55357
14	17		0	Target	Galangin	4.493	0		ng/ml	4.57757
14	17		1	Target	Galangin	4.30695	41.3265		ng/ml	4.57757
14	17		2	Target	Galangin	4.90417	4.87621		ng/ml	4.57757
14	17		3	Target	Galangin	4.12913	6.78919		ng/ml	4.57757
14	10		0	Target	Chrysin	4.64687	0		ng/ml	4.63007
14	10		1	Target	Chrysin	4.29118	9.97269		ng/ml	4.63007
CMD:PageBreak
Compound Graphics
CMD:Repeat	CompoundID
SampleID	CompoundID	CompoundType	Formula	Name	RetentionTime
8	18	Target	Target Compound	Gallic Acid	1.68547
8	37	Target	Target Compound	Protocatechuic Acid	1.76337
8	0	Target	Target Compound	2,5-Dihydroxybenzoic Acid	2.12505
8	5	Target	Target Compound	Caffeic Acid	2.87388
8	44	Target	Target Compound	Syringic Acid	2.97962
8	9	Target	Target Compound	Chlorogenic Acid	3.67813
8	42	Target	Target Compound	Salicylic Acid	3.70877
8	19	Target	Target Compound	Gallocatechin+Epigallocatechin	3.73862
8	40	Target	Target Compound	Rosmarinic acid	3.78748
8	8	Target	Target Compound	Catechin+Epicatechin	3.84855
8	33	Target	Target Compound	p-Coumaric Acid	3.8605
8	13	Target	Target Compound	Epigallocatechin gallate	3.86252
8	21	Target	Target Compound	Gibberellic Acid	3.86372
8	48	Target	Target Compound	Verbascoside	3.90383
8	41	Target	Target Compound	Rutin	3.92098
8	7	Target	Target Compound	Catechin gallate+Epicatechin gallate	3.93902
8	47	Target	Target Compound	trans-Ferrulic Acid	3.9617
8	43	Target	Target Compound	Sinapic Acid	3.97752
8	31	Target	Target Compound	Naringin	3.98907
8	22	Target	Target Compound	Hesperidin	4.0056
8	23	Target	Target Compound	Indole-3-acetic Acid	4.02132
8	1	Target	Target Compound	2-Hydroxytranscinnamic Acid	4.03007
8	15	Target	Target Compound	Ethyl Gallate	4.0461
8	34	Target	Target Compound	Phlorizin	4.06625
8	32	Target	Target Compound	Oleuropein	4.0826
8	46	Target	Target Compound	Theaflavin-3-gallate	4.09857
8	29	Target	Target Compound	Myricetin	4.10145
8	39	Target	Target Compound	Resveratrol	4.14722
8	3	Target	Target Compound	Aloin A	4.15115
8	36	Target	Target Compound	Propyl Gallate	4.17298
8	38	Target	Target Compound	Quercetin	4.22085
8	2	Target	Target Compound	Abscisic Acid	4.2484
8	28	Target	Target Compound	Lutolein	4.25522
8	30	Target	Target Compound	Naringenin	4.30663
8	27	Target	Target Compound	Kaempferol	4.33148
8	24	Target	Target Compound	Isorhamnetin	4.34753
8	26	Target	Target Compound	Jasmonic Acid	4.35993
8	4	Target	Target Compound	Apigenin	4.37523
8	20	Target	Target Compound	Genistein	4.38333
8	25	Target	Target Compound	Jaceosidin	4.39783
8	6	Target	Target Compound	CAPE	4.53457
8	35	Target	Target Compound	Pinocembrin	4.55357
8	17	Target	Target Compound	Galangin	4.57757
8	10	Target	Target Compound	Chrysin	4.63007
14	18	Target	Target Compound	Gallic Acid	1.68547
14	37	Target	Target Compound	Protocatechuic Acid	1.76337
14	0	Target	Target Compound	2,5-Dihydroxybenzoic Acid	2.12505
14	5	Target	Target Compound	Caffeic Acid	2.87388
14	44	Target	Target Compound	Syringic Acid	2.97962
14	9	Target	Target Compound	Chlorogenic Acid	3.67813
14	42	Target	Target Compound	Salicylic Acid	3.70877
14	19	Target	Target Compound	Gallocatechin+Epigallocatechin	3.73862
14	40	Target	Target Compound	Rosmarinic acid	3.78748
14	8	Target	Target Compound	Catechin+Epicatechin	3.84855
14	33	Target	Target Compound	p-Coumaric Acid	3.8605
14	13	Target	Target Compound	Epigallocatechin gallate	3.86252
14	21	Target	Target Compound	Gibberellic Acid	3.86372
14	48	Target	Target Compound	Verbascoside	3.90383
14	41	Target	Target Compound	Rutin	3.92098
14	7	Target	Target Compound	Catechin gallate+Epicatechin gallate	3.93902
14	47	Target	Target Compound	trans-Ferrulic Acid	3.9617
14	43	Target	Target Compound	Sinapic Acid	3.97752
14	31	Target	Target Compound	Naringin	3.98907
14	22	Target	Target Compound	Hesperidin	4.0056
14	23	Target	Target Compound	Indole-3-acetic Acid	4.02132
14	1	Target	Target Compound	2-Hydroxytranscinnamic Acid	4.03007
14	15	Target	Target Compound	Ethyl Gallate	4.0461
14	34	Target	Target Compound	Phlorizin	4.06625
14	32	Target	Target Compound	Oleuropein	4.0826
14	46	Target	Target Compound	Theaflavin-3-gallate	4.09857
14	29	Target	Target Compound	Myricetin	4.10145
14	39	Target	Target Compound	Resveratrol	4.14722
14	3	Target	Target Compound	Aloin A	4.15115
14	36	Target	Target Compound	Propyl Gallate	4.17298
14	38	Target	Target Compound	Quercetin	4.22085
14	2	Target	Target Compound	Abscisic Acid	4.2484
14	28	Target	Target Compound	Lutolein	4.25522
14	30	Target	Target Compound	Naringenin	4.30663
14	27	Target	Target Compound	Kaempferol	4.33148
14	24	Target	Target Compound	Isorhamnetin	4.34753
14	26	Target	Target Compound	Jasmonic Acid	4.35993
14	4	Target	Target Compound	Apigenin	4.37523
14	20	Target	Target Compound	Genistein	4.38333
14	25	Target	Target Compound	Jaceosidin	4.39783
14	6	Target	Target Compound	CAPE	4.53457
14	35	Target	Target Compound	Pinocembrin	4.55357
14	17	Target	Target Compound	Galangin	4.57757
14	10	Target	Target Compound	Chrysin	4.63007
SampleID	CompoundID	GraphicPeakChromatogram	GraphicPeakQualifiers	GraphicPeakSpectrum
8	0	PeakChromatogram\PeakChromatogram.0.8.0.emf	PeakQualifiers\PeakQualifiers.0.8.0.emf	PeakSpectrum\PeakSpectrum.0.8.0.emf
8	1	PeakChromatogram\PeakChromatogram.0.8.1.emf	PeakQualifiers\PeakQualifiers.0.8.1.emf	PeakSpectrum\PeakSpectrum.0.8.1.emf
8	2	PeakChromatogram\PeakChromatogram.0.8.2.emf	PeakQualifiers\PeakQualifiers.0.8.2.emf	PeakSpectrum\PeakSpectrum.0.8.2.emf
8	3	PeakChromatogram\PeakChromatogram.0.8.3.emf	PeakQualifiers\PeakQualifiers.0.8.3.emf	PeakSpectrum\PeakSpectrum.0.8.3.emf
8	4	PeakChromatogram\PeakChromatogram.0.8.4.emf	PeakQualifiers\PeakQualifiers.0.8.4.emf	PeakSpectrum\PeakSpectrum.0.8.4.emf
8	5	PeakChromatogram\PeakChromatogram.0.8.5.emf	PeakQualifiers\PeakQualifiers.0.8.5.emf	PeakSpectrum\PeakSpectrum.0.8.5.emf
8	6	PeakChromatogram\PeakChromatogram.0.8.6.emf	PeakQualifiers\PeakQualifiers.0.8.6.emf	PeakSpectrum\PeakSpectrum.0.8.6.emf
8	7	PeakChromatogram\PeakChromatogram.0.8.7.emf	PeakQualifiers\PeakQualifiers.0.8.7.emf	PeakSpectrum\PeakSpectrum.0.8.7.emf
8	8	PeakChromatogram\PeakChromatogram.0.8.8.emf	PeakQualifiers\PeakQualifiers.0.8.8.emf	PeakSpectrum\PeakSpectrum.0.8.8.emf
8	9	PeakChromatogram\PeakChromatogram.0.8.9.emf	PeakQualifiers\PeakQualifiers.0.8.9.emf	PeakSpectrum\PeakSpectrum.0.8.9.emf
8	10	PeakChromatogram\PeakChromatogram.0.8.10.emf	PeakQualifiers\PeakQualifiers.0.8.10.emf	PeakSpectrum\PeakSpectrum.0.8.10.emf
8	13	PeakChromatogram\PeakChromatogram.0.8.13.emf	PeakQualifiers\PeakQualifiers.0.8.13.emf	PeakSpectrum\PeakSpectrum.0.8.13.emf
8	15	PeakChromatogram\PeakChromatogram.0.8.15.emf	PeakQualifiers\PeakQualifiers.0.8.15.emf	PeakSpectrum\PeakSpectrum.0.8.15.emf
8	17	PeakChromatogram\PeakChromatogram.0.8.17.emf	PeakQualifiers\PeakQualifiers.0.8.17.emf	PeakSpectrum\PeakSpectrum.0.8.17.emf
8	18	PeakChromatogram\PeakChromatogram.0.8.18.emf	PeakQualifiers\PeakQualifiers.0.8.18.emf	PeakSpectrum\PeakSpectrum.0.8.18.emf
8	19	PeakChromatogram\PeakChromatogram.0.8.19.emf	PeakQualifiers\PeakQualifiers.0.8.19.emf	PeakSpectrum\PeakSpectrum.0.8.19.emf
8	20	PeakChromatogram\PeakChromatogram.0.8.20.emf	PeakQualifiers\PeakQualifiers.0.8.20.emf	PeakSpectrum\PeakSpectrum.0.8.20.emf
8	21	PeakChromatogram\PeakChromatogram.0.8.21.emf	PeakQualifiers\PeakQualifiers.0.8.21.emf	PeakSpectrum\PeakSpectrum.0.8.21.emf
8	22	PeakChromatogram\PeakChromatogram.0.8.22.emf	PeakQualifiers\PeakQualifiers.0.8.22.emf	PeakSpectrum\PeakSpectrum.0.8.22.emf
8	23	PeakChromatogram\PeakChromatogram.0.8.23.emf	PeakQualifiers\PeakQualifiers.0.8.23.emf	PeakSpectrum\PeakSpectrum.0.8.23.emf
8	24	PeakChromatogram\PeakChromatogram.0.8.24.emf	PeakQualifiers\PeakQualifiers.0.8.24.emf	PeakSpectrum\PeakSpectrum.0.8.24.emf
8	25	PeakChromatogram\PeakChromatogram.0.8.25.emf	PeakQualifiers\PeakQualifiers.0.8.25.emf	PeakSpectrum\PeakSpectrum.0.8.25.emf
8	26	PeakChromatogram\PeakChromatogram.0.8.26.emf	PeakQualifiers\PeakQualifiers.0.8.26.emf	PeakSpectrum\PeakSpectrum.0.8.26.emf
8	27	PeakChromatogram\PeakChromatogram.0.8.27.emf	PeakQualifiers\PeakQualifiers.0.8.27.emf	PeakSpectrum\PeakSpectrum.0.8.27.emf
8	28	PeakChromatogram\PeakChromatogram.0.8.28.emf	PeakQualifiers\PeakQualifiers.0.8.28.emf	PeakSpectrum\PeakSpectrum.0.8.28.emf
8	29	PeakChromatogram\PeakChromatogram.0.8.29.emf	PeakQualifiers\PeakQualifiers.0.8.29.emf	PeakSpectrum\PeakSpectrum.0.8.29.emf
8	30	PeakChromatogram\PeakChromatogram.0.8.30.emf	PeakQualifiers\PeakQualifiers.0.8.30.emf	PeakSpectrum\PeakSpectrum.0.8.30.emf
8	31	PeakChromatogram\PeakChromatogram.0.8.31.emf	PeakQualifiers\PeakQualifiers.0.8.31.emf	PeakSpectrum\PeakSpectrum.0.8.31.emf
8	32	PeakChromatogram\PeakChromatogram.0.8.32.emf	PeakQualifiers\PeakQualifiers.0.8.32.emf	PeakSpectrum\PeakSpectrum.0.8.32.emf
8	33	PeakChromatogram\PeakChromatogram.0.8.33.emf	PeakQualifiers\PeakQualifiers.0.8.33.emf	PeakSpectrum\PeakSpectrum.0.8.33.emf
8	34	PeakChromatogram\PeakChromatogram.0.8.34.emf	PeakQualifiers\PeakQualifiers.0.8.34.emf	PeakSpectrum\PeakSpectrum.0.8.34.emf
8	35	PeakChromatogram\PeakChromatogram.0.8.35.emf	PeakQualifiers\PeakQualifiers.0.8.35.emf	PeakSpectrum\PeakSpectrum.0.8.35.emf
8	36	PeakChromatogram\PeakChromatogram.0.8.36.emf	PeakQualifiers\PeakQualifiers.0.8.36.emf	PeakSpectrum\PeakSpectrum.0.8.36.emf
8	37	PeakChromatogram\PeakChromatogram.0.8.37.emf	PeakQualifiers\PeakQualifiers.0.8.37.emf	PeakSpectrum\PeakSpectrum.0.8.37.emf
8	38	PeakChromatogram\PeakChromatogram.0.8.38.emf	PeakQualifiers\PeakQualifiers.0.8.38.emf	PeakSpectrum\PeakSpectrum.0.8.38.emf
8	39	PeakChromatogram\PeakChromatogram.0.8.39.emf	PeakQualifiers\PeakQualifiers.0.8.39.emf	PeakSpectrum\PeakSpectrum.0.8.39.emf
8	40	PeakChromatogram\PeakChromatogram.0.8.40.emf	PeakQualifiers\PeakQualifiers.0.8.40.emf	PeakSpectrum\PeakSpectrum.0.8.40.emf
8	41	PeakChromatogram\PeakChromatogram.0.8.41.emf	PeakQualifiers\PeakQualifiers.0.8.41.emf	PeakSpectrum\PeakSpectrum.0.8.41.emf
8	42	PeakChromatogram\PeakChromatogram.0.8.42.emf	PeakQualifiers\PeakQualifiers.0.8.42.emf	PeakSpectrum\PeakSpectrum.0.8.42.emf
8	43	PeakChromatogram\PeakChromatogram.0.8.43.emf	PeakQualifiers\PeakQualifiers.0.8.43.emf	PeakSpectrum\PeakSpectrum.0.8.43.emf
8	44	PeakChromatogram\PeakChromatogram.0.8.44.emf	PeakQualifiers\PeakQualifiers.0.8.44.emf	PeakSpectrum\PeakSpectrum.0.8.44.emf
8	46	PeakChromatogram\PeakChromatogram.0.8.46.emf	PeakQualifiers\PeakQualifiers.0.8.46.emf	PeakSpectrum\PeakSpectrum.0.8.46.emf
8	47	PeakChromatogram\PeakChromatogram.0.8.47.emf	PeakQualifiers\PeakQualifiers.0.8.47.emf	PeakSpectrum\PeakSpectrum.0.8.47.emf
8	48	PeakChromatogram\PeakChromatogram.0.8.48.emf	PeakQualifiers\PeakQualifiers.0.8.48.emf	PeakSpectrum\PeakSpectrum.0.8.48.emf
14	0	PeakChromatogram\PeakChromatogram.0.14.0.emf	PeakQualifiers\PeakQualifiers.0.14.0.emf	PeakSpectrum\PeakSpectrum.0.14.0.emf
14	1	PeakChromatogram\PeakChromatogram.0.14.1.emf	PeakQualifiers\PeakQualifiers.0.14.1.emf	PeakSpectrum\PeakSpectrum.0.14.1.emf
14	2	PeakChromatogram\PeakChromatogram.0.14.2.emf	PeakQualifiers\PeakQualifiers.0.14.2.emf	PeakSpectrum\PeakSpectrum.0.14.2.emf
14	3	PeakChromatogram\PeakChromatogram.0.14.3.emf	PeakQualifiers\PeakQualifiers.0.14.3.emf	PeakSpectrum\PeakSpectrum.0.14.3.emf
14	4	PeakChromatogram\PeakChromatogram.0.14.4.emf	PeakQualifiers\PeakQualifiers.0.14.4.emf	PeakSpectrum\PeakSpectrum.0.14.4.emf
14	5	PeakChromatogram\PeakChromatogram.0.14.5.emf	PeakQualifiers\PeakQualifiers.0.14.5.emf	PeakSpectrum\PeakSpectrum.0.14.5.emf
14	6	PeakChromatogram\PeakChromatogram.0.14.6.emf	PeakQualifiers\PeakQualifiers.0.14.6.emf	PeakSpectrum\PeakSpectrum.0.14.6.emf
14	7	PeakChromatogram\PeakChromatogram.0.14.7.emf	PeakQualifiers\PeakQualifiers.0.14.7.emf	PeakSpectrum\PeakSpectrum.0.14.7.emf
14	8	PeakChromatogram\PeakChromatogram.0.14.8.emf	PeakQualifiers\PeakQualifiers.0.14.8.emf	PeakSpectrum\PeakSpectrum.0.14.8.emf
14	9	PeakChromatogram\PeakChromatogram.0.14.9.emf	PeakQualifiers\PeakQualifiers.0.14.9.emf	PeakSpectrum\PeakSpectrum.0.14.9.emf
14	10	PeakChromatogram\PeakChromatogram.0.14.10.emf	PeakQualifiers\PeakQualifiers.0.14.10.emf	PeakSpectrum\PeakSpectrum.0.14.10.emf
14	13	PeakChromatogram\PeakChromatogram.0.14.13.emf	PeakQualifiers\PeakQualifiers.0.14.13.emf	PeakSpectrum\PeakSpectrum.0.14.13.emf
14	15	PeakChromatogram\PeakChromatogram.0.14.15.emf	PeakQualifiers\PeakQualifiers.0.14.15.emf	PeakSpectrum\PeakSpectrum.0.14.15.emf
14	17	PeakChromatogram\PeakChromatogram.0.14.17.emf	PeakQualifiers\PeakQualifiers.0.14.17.emf	PeakSpectrum\PeakSpectrum.0.14.17.emf
14	18	PeakChromatogram\PeakChromatogram.0.14.18.emf	PeakQualifiers\PeakQualifiers.0.14.18.emf	PeakSpectrum\PeakSpectrum.0.14.18.emf
14	19	PeakChromatogram\PeakChromatogram.0.14.19.emf	PeakQualifiers\PeakQualifiers.0.14.19.emf	PeakSpectrum\PeakSpectrum.0.14.19.emf
14	20	PeakChromatogram\PeakChromatogram.0.14.20.emf	PeakQualifiers\PeakQualifiers.0.14.20.emf	PeakSpectrum\PeakSpectrum.0.14.20.emf
14	21	PeakChromatogram\PeakChromatogram.0.14.21.emf	PeakQualifiers\PeakQualifiers.0.14.21.emf	PeakSpectrum\PeakSpectrum.0.14.21.emf
14	22	PeakChromatogram\PeakChromatogram.0.14.22.emf	PeakQualifiers\PeakQualifiers.0.14.22.emf	PeakSpectrum\PeakSpectrum.0.14.22.emf
14	23	PeakChromatogram\PeakChromatogram.0.14.23.emf	PeakQualifiers\PeakQualifiers.0.14.23.emf	PeakSpectrum\PeakSpectrum.0.14.23.emf
14	24	PeakChromatogram\PeakChromatogram.0.14.24.emf	PeakQualifiers\PeakQualifiers.0.14.24.emf	PeakSpectrum\PeakSpectrum.0.14.24.emf
14	25	PeakChromatogram\PeakChromatogram.0.14.25.emf	PeakQualifiers\PeakQualifiers.0.14.25.emf	PeakSpectrum\PeakSpectrum.0.14.25.emf
14	26	PeakChromatogram\PeakChromatogram.0.14.26.emf	PeakQualifiers\PeakQualifiers.0.14.26.emf	PeakSpectrum\PeakSpectrum.0.14.26.emf
14	27	PeakChromatogram\PeakChromatogram.0.14.27.emf	PeakQualifiers\PeakQualifiers.0.14.27.emf	PeakSpectrum\PeakSpectrum.0.14.27.emf
14	28	PeakChromatogram\PeakChromatogram.0.14.28.emf	PeakQualifiers\PeakQualifiers.0.14.28.emf	PeakSpectrum\PeakSpectrum.0.14.28.emf
14	29	PeakChromatogram\PeakChromatogram.0.14.29.emf	PeakQualifiers\PeakQualifiers.0.14.29.emf	PeakSpectrum\PeakSpectrum.0.14.29.emf
14	30	PeakChromatogram\PeakChromatogram.0.14.30.emf	PeakQualifiers\PeakQualifiers.0.14.30.emf	PeakSpectrum\PeakSpectrum.0.14.30.emf
14	31	PeakChromatogram\PeakChromatogram.0.14.31.emf	PeakQualifiers\PeakQualifiers.0.14.31.emf	PeakSpectrum\PeakSpectrum.0.14.31.emf
14	32	PeakChromatogram\PeakChromatogram.0.14.32.emf	PeakQualifiers\PeakQualifiers.0.14.32.emf	PeakSpectrum\PeakSpectrum.0.14.32.emf
14	33	PeakChromatogram\PeakChromatogram.0.14.33.emf	PeakQualifiers\PeakQualifiers.0.14.33.emf	PeakSpectrum\PeakSpectrum.0.14.33.emf
14	34	PeakChromatogram\PeakChromatogram.0.14.34.emf	PeakQualifiers\PeakQualifiers.0.14.34.emf	PeakSpectrum\PeakSpectrum.0.14.34.emf
14	35	PeakChromatogram\PeakChromatogram.0.14.35.emf	PeakQualifiers\PeakQualifiers.0.14.35.emf	PeakSpectrum\PeakSpectrum.0.14.35.emf
14	36	PeakChromatogram\PeakChromatogram.0.14.36.emf	PeakQualifiers\PeakQualifiers.0.14.36.emf	PeakSpectrum\PeakSpectrum.0.14.36.emf
14	37	PeakChromatogram\PeakChromatogram.0.14.37.emf	PeakQualifiers\PeakQualifiers.0.14.37.emf	PeakSpectrum\PeakSpectrum.0.14.37.emf
14	38	PeakChromatogram\PeakChromatogram.0.14.38.emf	PeakQualifiers\PeakQualifiers.0.14.38.emf	PeakSpectrum\PeakSpectrum.0.14.38.emf
14	39	PeakChromatogram\PeakChromatogram.0.14.39.emf	PeakQualifiers\PeakQualifiers.0.14.39.emf	PeakSpectrum\PeakSpectrum.0.14.39.emf
14	40	PeakChromatogram\PeakChromatogram.0.14.40.emf	PeakQualifiers\PeakQualifiers.0.14.40.emf	PeakSpectrum\PeakSpectrum.0.14.40.emf
14	41	PeakChromatogram\PeakChromatogram.0.14.41.emf	PeakQualifiers\PeakQualifiers.0.14.41.emf	PeakSpectrum\PeakSpectrum.0.14.41.emf
14	42	PeakChromatogram\PeakChromatogram.0.14.42.emf	PeakQualifiers\PeakQualifiers.0.14.42.emf	PeakSpectrum\PeakSpectrum.0.14.42.emf
14	43	PeakChromatogram\PeakChromatogram.0.14.43.emf	PeakQualifiers\PeakQualifiers.0.14.43.emf	PeakSpectrum\PeakSpectrum.0.14.43.emf
14	44	PeakChromatogram\PeakChromatogram.0.14.44.emf	PeakQualifiers\PeakQualifiers.0.14.44.emf	PeakSpectrum\PeakSpectrum.0.14.44.emf
14	46	PeakChromatogram\PeakChromatogram.0.14.46.emf	PeakQualifiers\PeakQualifiers.0.14.46.emf	PeakSpectrum\PeakSpectrum.0.14.46.emf
14	47	PeakChromatogram\PeakChromatogram.0.14.47.emf	PeakQualifiers\PeakQualifiers.0.14.47.emf	PeakSpectrum\PeakSpectrum.0.14.47.emf
14	48	PeakChromatogram\PeakChromatogram.0.14.48.emf	PeakQualifiers\PeakQualifiers.0.14.48.emf	PeakSpectrum\PeakSpectrum.0.14.48.emf
CMD:EndRepeat	CompoundID
CMD:EndRepeat	SampleID
